# Supplementary material for: Triazine herbicide prometryn alters epoxide hydrolase activity and increases cytochrome P450 metabolites in murine livers via lipidomic profiling
Source: Sci Rep. 2024 Aug 19;14:19135. doi: 10.1038/s41598-024-69557-3 (PMC11333623; doi:10.1038/s41598-024-69557-3)
Supplement: Supplementary file 3 — Supplementary Table 3. [file 41598_2024_69557_MOESM3_ESM.xlsx]

## Sheet: Sheet1
analytes	limit of quantitation (nM)
6k PGF1a d4	2
6k PGF1a	0.6
TXB2	0.2
9−12−13 TriHOME	0.02
9−10−13 TriHOME	0.02
PGF2a	0.1
PGE2-d4	0.02
PGE2	0.02
PGD2	0.2
11 12 15 TriHETE	1
Lipoxin A4	0.06
THF Diols	1
LTB4	0.06
12 13 DiHOME	0.2
10 11 DHDPE	0.2
9 10 DiHOME	0.2
14 15 DiHETrE	0.02
11 12 DiHETrE	0.06
8 9 DiHETrE	0.2
15 deoxy PGJ2	0.04
19 HETE	5
20 HETE d6	10
20 HETE	5
5 6 DiHETrE	0.2
13 HODE	0.1
9 HODE d4	0.6
9 HODE	0.1
10 11 DHN	0.06
15 HETE	0.1
13 oxo ODE	5
11 HETE	0.3
15 oxo ETE	0.01
9 oxo ODE	0.3
12 HETE	0.1
8 HETE	1
9 HETE	0.1
5 HETE d8	0.06
5 HETE	0.1
12 13 EpOME	0.2
14 15 EpETrE	0.3
9 10 EpOME	0.02
11 12 EpETrE d8	0.02
11 12 EpETrE	0.1
5 oxo ETE	5
12 oxo ETE	2
8 9 EpETrE	0.3
5 6 EpETrE	1
Resolvin E1	0.24
12-HEPE	0.25
5-HEPE	0.2
15-HEPE	0.25
17-HDoHE	0.48
15-(S)HETrE	0.1
9-HOTrE	0.05
13-HOTrE	0.06
9,10-EpODE	0.2
9,10-DiHODE	1
12,13-EpODE	0.25
12,13-DiHODE	1
15,16-EpODE	0.25
15,16-DiHODE	1
8,9-EpETE	0.25
8,9-DiHETE	0.25
11,12-EpETE	0.25
11,12-DiHETE	0.25
14,15-EpETE	0.25
14,15-DiHETE	0.25
17,18-EpETE	0.25
17,18-DiHETE	0.25
8, 15-DiHETE	0.2
5,15-DiHETE	0.25
4,5-DiHDPE	0.25
7,8-EpDPE	0.25
7,8-DiHDPE	0.25
10,11-EpDPE	0.25
10,11-DiHDPE	0.25
13,14-EpDPE	0.25
13,14-DiHDPE	0.25
16,17-EpDPE	0.25
16,17-DiHDPE	0.25
19,20-EpDPE	0.25
19,20-DiHDPE	0.25
PGE1	0.13
PGE3	0.1
EKODE	0.05
PGD1	0.1
PGD3	0.1
PGB2	0.4
PGJ2	0.08
LTB3	0.1
LTB5	0.1
6-trans-LTB4	0.1
20-OH-LTB4	0.1
20-COOH-LTB4	0.8
