# Supplementary material for: Triazine herbicide prometryn alters epoxide hydrolase activity and increases cytochrome P450 metabolites in murine livers via lipidomic profiling
Source: Sci Rep. 2024 Aug 19;14:19135. doi: 10.1038/s41598-024-69557-3 (PMC11333623; doi:10.1038/s41598-024-69557-3)
Supplement: Supplementary file 4 — Supplementary Table 4. [file 41598_2024_69557_MOESM4_ESM.xlsx]

## Sheet: Sheet1
Sample Name	12(13)-EpODE	13-oxo-ODE	9-HOTrE	9-oxo-ODE	13-HOTrE	15(16)-EpODE	9(10)-EpODE	13-HODE	9-HODE	12(13)-EpOME	9(10)-EpOME	EKODE	12,13-DiHODE	15,16-DiHODE	14(15)-EpETE	11(12)-EpETE	15-oxo-ETE	17(18)-EpETE	5-oxo-ETE	8(9)-EpETE	8-HEPE	11(12)-EpETrE	11-HETE	12-HETE	14(15)-EET	15-HETE	20-HETE	5(6)-EpETrE	8(9)-EpETrE	9,10,13-TriHOME	9,12,13-TriHOME	11,12-DiHETE	14,15-DiHETE	17,18-DiHETE	5,15-DiHETE	5,6-DiHETE	8,15-DiHETE	8,9-DiHETE	11,12-DiHETrE	14,15-DiHETrE	5,6-DiHETrE	8,9-DiHETrE	10(11)-EpDPE	13(14)-EpDPE	16(17)-EpDPE	19(20)-EpDPE	7(8)-EpDPE	PGD3	PGE3
Corn Oil Sample Run 1	0.0231436	0.175602	0.0369203	1.0875	0.0685427	0.384471	0.0852416	1.65514	1.81962	3.48493	1.43896	0.945288	n.d.	0.00188995	0.054736	0.00309217	0.305502	0.221132	0.0949201	0.331378	0.609497	0.302722	0.254831	0.18205	0.529545	0.859546	n.d.	2.87013	0.0429526	0.174971	0.705218	0.0125151	0.0132401	0.0126546	0.0150143	0.00301383	0.0779811	0.0446837	0.0121164	0.00393491	0.0212655	0.0256453	0.0550524	0.0456136	0.0464992	0.0829695	1.86806	0.0744107	0.0165921
Corn Oil Sample Run 2	0.0104045	0.0963497	0.0350505	0.384291	0.0612112	0.124293	0.0354507	0.166187	0.34091	1.16446	0.428078	0.857241	0.25739	n.d.	0.0786632	0.0407373	0.383401	0.288288	0.17415	0.418711	1.88178	0.419019	n.d.	n.d.	0.418258	0.209345	0.274333	3.05621	0.0474916	0.31507	1.2812	0.0253542	0.0163054	0.021535	0.00777944	0.00487751	0.0253293	n.d.	0.0290607	0.019409	0.013517	0.0417718	0.0566601	0.0890234	0.0846813	0.106121	1.12109	0.0420993	0.0267613
Average	0.0167741	0.135976	0.0359854	0.735898	0.064877	0.254382	0.0603461	0.910664	1.08027	2.3247	0.933519	0.901264			0.0666996	0.0219147	0.344452	0.25471	0.134535	0.375045	1.24564	0.360871			0.473902	0.534445		2.96317	0.0452221	0.24502	0.993207	0.0189347	0.0147728	0.0170948	0.0113969	0.00394567	0.0516552		0.0205886	0.0116719	0.0173913	0.0337085	0.0558563	0.0673185	0.0655903	0.0945454	1.49458	0.058255	0.0216767
[truncated: 16 more columns]

## Sheet: Sheet2
0.00394567
0.0112813
0.0113969
0.0116719
0.0147728
0.0167741
0.0170948
0.0171609
0.0173913
0.0189347
0.0205886
0.0216767
0.0219147
0.0255275
0.0337085
0.0359854
0.0452221
0.0516552
0.0558563
0.058255
0.0603461
0.064877
0.0655903
0.0666996
0.0673185
0.0723059
0.0751963
0.0801784
0.0888227
0.090851
0.0945454
0.117852
0.134535
0.135976
0.24502
0.254382
0.25471
0.285011
0.344452
0.358303
0.360871
0.375045
0.473902
0.521213
0.534445
0.564994
0.735898
0.870733
0.901264
0.910664
0.933519
0.993207
1.08027
1.08177
1.24564
1.49458
2.3247
2.96317
nd
nd
nd
nd
nd
nd
nd
