# Supplementary material for: Triazine herbicide prometryn alters epoxide hydrolase activity and increases cytochrome P450 metabolites in murine livers via lipidomic profiling
Source: Sci Rep. 2024 Aug 19;14:19135. doi: 10.1038/s41598-024-69557-3 (PMC11333623; doi:10.1038/s41598-024-69557-3)
Supplement: Supplementary file 5 — Supplementary Table 5. [file 41598_2024_69557_MOESM5_ESM.xlsx]

## Sheet: liver
Sample Type	12(13)-EpODE	9-HOTrE	13-HOTrE	15(16)-EpODE	9(10)-EpODE	13-HODE	9-HODE	12(13)-EpOME	9(10)-EpOME	12,13-DiHODE	15,16-DiHODE	9,10-DiHODE	12,13-DiHOME	9,10-DiHOME	11-HEPE	12-HEPE	14(15)-EpETE	15-HEPE	11(12)-EpETE	15-oxo-ETE	17(18)-EpETE	5-HEPE	8(9)-EpETE	8-HEPE	9-HEPE	11(12)-EpETrE	11-HETE	12-HETE	14(15)-EET	15-HETE	5-HETE	8(9)-EpETrE	8-HETE	9-HETE	15(S)-HETrE	15-oxoEDE	5-HETrE	8-HETrE	9,10,13-TriHOME	9,12,13-TriHOME	11,12-DiHETE	14,15-DiHETE	17,18-DiHETE	5,15-DiHETE	5,6-DiHETE	6-trans-LTB4	8,15-DiHETE	8,9-DiHETE	LTB4
Male Control 1 Liver	1.57913	135.747	256.005	102.519	22.9006	128.044	137.214	26.6477	n.d.	n.d.	1.19032	0.20524	8.92095	4.28957	88.3878	154.253	7.79011	6.72679	11.6459	n.d.	35.7481	6.9254	29.8517	5.75314	69.5582	n.d.	42.983	10.6915	16.0564	38.5532	1.94458	n.d.	1.29874	1.38463	19.8064	35.6851	10.357	n.d.	32.0995	25.1852	8.25425	24.1016	20.5188	n.d.	0.258772	1.38394	36.2056	4.25146	n.d.
Male Control 2 Liver	n.d.	71.3646	136.289	12.5238	4.86307	73.03	67.9238	n.d.	1.75612	0.315838	1.95912	0.241308	7.58473	2.46796	56.1226	89.437	1.04162	5.23335	1.16581	n.d.	2.95165	7.49455	n.d.	5.98597	n.d.	6.37556	32.2916	30.6538	1.97691	30.4656	1.06242	4.68811	1.06576	1.30856	10.561	n.d.	n.d.	n.d.	22.482	22.6458	6.86826	13.5248	27.6262	21.329	0.738855	0.943005	25.3833	3.69288	n.d.
Male Control 3 Liver	n.d.	38.3177	67.2733	4.66204	n.d.	63.4034	71.8105	2.70831	2.64708	17.775	1.01756	0.0754859	5.96718	2.2836	n.d.	14.63	0.349815	1.55756	0.210662	3.51806	n.d.	1.67318	n.d.	1.07416	n.d.	1.68475	15.8422	3.12909	0.661533	13.9451	0.812664	n.d.	0.122447	0.295022	4.56656	20.6948	3.46812	n.d.	70.6683	50.7324	6.02697	15.6895	29.5368	3.97654	0.129375	n.d.	7.27584	2.17527	0.0848401
Male Control 4 Liver	n.d.	43.9646	99.5027	7.53169	1.3835	62.1666	56.2014	2.04771	2.31656	22.0845	1.65314	0.202379	9.85791	4.14232	24.1109	19.3899	0.351604	2.08004	0.458587	6.14855	n.d.	3.73802	0.933376	1.25873	33.0347	3.69973	25.5959	5.90966	1.17518	20.6602	1.90758	0.660966	0.501186	0.353694	7.94211	13.8242	6.06375	n.d.	10.0545	6.61624	5.16649	14.9324	32.7769	n.d.	0.459005	n.d.	19.9741	4.33839	0.365746
Male Control 5 Liver	n.d.	19.7581	66.0768	4.97562	1.40498	23.8975	24.0474	1.89551	1.08319	2.84891	1.86537	0.240147	5.02241	1.86686	n.d.	17.0682	0.255354	0.824788	0.346398	4.88738	n.d.	2.58842	0.895929	2.99141	23.5256	3.26107	7.78589	5.05856	1.15364	6.59665	1.30519	0.10239	n.d.	0.446243	3.09954	11.2676	0.441829	n.d.	15.0075	17.0251	3.61739	11.1566	25.8062	n.d.	0.483411	n.d.	37.9165	1.56867	0.34568
Male Control 6 Liver	n.d.	146.343	179.116	2.22897	0.888139	104.003	108.834	0.928637	0.586147	0.92596	1.65018	0.29336	5.47873	2.44494	31.8834	43.5144	0.138527	3.01451	0.0693076	8.40421	n.d.	5.90855	0.153935	1.17937	29.7732	2.26514	25.5828	3.76081	0.266866	26.2116	2.41154	0.883742	0.598089	2.5659	24.9569	36.8621	22.8586	n.d.	69.7678	62.1685	5.11317	15.7766	32.3478	1.14708	0.206531	n.d.	16.0537	3.03967	0.2144
Male Control 7 Liver	1.55384	82.267	157.825	63.5019	12.1289	92.5369	85.5385	14.0582	11.7379	0.502192	3.14615	0.396208	7.4238	2.5061	38.6598	53.2587	3.28663	3.03867	5.75891	13.083	9.80489	5.54403	n.d.	3.61342	n.d.	n.d.	22.6449	7.08949	13.5367	21.173	1.47273	n.d.	0.491256	2.83878	19.0252	n.d.	20.0243	n.d.	49.2488	40.101	4.93602	15.1799	29.6812	4.23527	0.29589	n.d.	41.8117	2.90792	0.286373
Male Control 8 Liver	n.d.	26.3474	47.1304	12.949	n.d.	42.0654	42.3273	n.d.	n.d.	0.145238	1.15651	0.204825	3.62946	2.02354	31.1195	13.5116	1.39839	1.27064	2.76787	5.88481	3.46712	3.61141	10.6791	0.944428	n.d.	5.155	10.9774	3.44731	3.11012	13.3124	0.827192	5.26245	0.268212	0.799593	8.97122	24.3949	11.8174	n.d.	6.44367	3.51378	3.45767	10.5747	23.9157	n.d.	0.154344	n.d.	24.0917	1.86468	n.d.
Male Control 9 Liver	n.d.	52.48	74.6498	39.8817	5.79817	74.4708	60.1545	n.d.	3.33603	0.215253	2.66688	0.241558	6.44523	2.02139	13.1537	14.277	2.11752	2.29668	2.61343	6.2269	4.91	2.22735	14.5712	0.834737	15.0251	5.39295	16.4145	2.99847	4.40835	14.3091	0.448179	7.5304	0.40631	1.15405	7.05334	13.2529	5.90966	n.d.	32.0283	25.1962	5.15116	16.87	30.2367	7.30031	0.163049	0.0806245	2.17386	3.25498	0.374759
Male Control 10 Liver	n.d.	84.1722	114.658	25.3545	4.56162	98.0945	87.9989	n.d.	2.64693	0.290203	2.23843	0.179949	5.83435	1.69236	14.1172	36.1395	1.59438	3.40592	2.31768	6.81566	3.58847	2.57609	7.00637	0.976537	13.9677	9.36552	27.5542	3.88757	3.01614	25.472	0.385185	9.52521	0.582846	0.930891	7.8391	17.1322	n.d.	n.d.	20.7105	19.6717	6.42206	16.8124	30.4156	n.d.	0.49012	n.d.	22.4297	3.22504	0.256754
Male Prometryn 1 Liver	0.116988	116.135	125.654	51.1354	n.d.	105.118	121.614	n.d.	4.97815	0.239155	1.45352	0.341027	5.35414	2.46488	11.6283	55.7016	n.d.	3.82138	4.74116	2.72286	7.9036	2.87664	8.94062	0.455705	n.d.	7.6688	20.4576	3.61873	6.11819	26.2757	0.423017	17.3734	0.503522	0.962099	7.85565	n.d.	0.536982	n.d.	51.6254	50.0972	9.12059	19.4273	32.8661	2.2016	0.17327	n.d.	40.7604	4.65006	0.805732
Male Prometryn 2 Liver	n.d.	106.378	129.091	57.0175	n.d.	103.945	84.5611	n.d.	n.d.	0.375429	2.74061	0.366611	9.28557	3.09794	n.d.	28.4222	4.42558	3.17537	n.d.	5.0826	n.d.	4.02069	48.7002	0.943585	n.d.	n.d.	39.2621	3.63847	7.27349	26.2161	0.955987	22.7827	0.627683	0.790091	11.7624	n.d.	1.56409	n.d.	20.4048	17.7424	7.78747	17.8344	37.0226	3.5915	0.231826	0.135755	22.7503	4.33963	0.131828
Male Prometryn 3 Liver	n.d.	35.5943	51.2815	67.3146	n.d.	33.9597	41.6907	n.d.	10.4864	0.269986	3.01243	0.444972	8.48556	3.06774	13.3761	14.3181	7.13673	1.08045	10.7853	2.9774	12.7473	2.14652	15.2095	n.d.	13.6143	n.d.	17.7496	3.30967	10.4956	14.6802	0.402906	n.d.	0.226575	0.589141	5.44189	0.663817	n.d.	n.d.	29.2527	27.3093	10.7097	31.8604	49.3758	4.35531	0.339454	n.d.	62.0012	3.8958	0.414752
Male Prometryn 4 Liver	4.90939	60.808	56.5439	116.426	44.9593	81.4285	87.1015	33.0609	23.4309	0.308684	2.29929	0.436382	8.21344	2.75965	20.9879	31.9518	16.1207	1.97685	22.7903	4.38961	31.917	2.52312	24.7049	1.02764	19.7771	16.4978	29.5401	5.81173	27.0665	33.692	0.652637	90.4696	0.466418	0.736763	11.4648	6.99548	0.989919	n.d.	32.5971	32.6053	11.0916	34.0381	47.4115	4.31317	0.123017	n.d.	20.5299	6.09684	0.930864
Male Prometryn 5 Liver	1.03518	73.1147	116.521	142.615	23.5464	115.139	122.646	n.d.	n.d.	0.370984	2.88603	0.57511	8.12923	3.24236	22.3297	33.4996	10.2977	3.26542	10.9576	4.26274	n.d.	4.1987	31.6306	1.11082	n.d.	n.d.	44.7988	9.62403	9.37188	31.6847	0.946044	39.4706	1.11808	0.857879	8.29518	10.9221	n.d.	n.d.	56.0387	55.0621	10.8141	23.7316	50.9867	7.27069	0.275669	0.15613	59.3771	3.81888	0.866333
Male Prometryn 6 Liver	0.143096	94.0721	125.813	127.565	13.3798	120.038	110.16	n.d.	n.d.	0.318517	2.97879	0.277425	8.44591	2.05402	n.d.	38.9949	12.2304	3.75856	15.2167	3.73699	20.3974	3.74141	25.2083	0.0215823	19.1591	8.35666	44.6943	10.4112	10.6433	41.4871	0.608424	19.3635	1.46442	1.01523	11.9273	15.2671	3.35811	n.d.	71.2477	60.6539	9.04967	19.5659	39.8833	3.3177	0.0852695	0.100596	28.3586	3.3677	0.444749
Male Prometryn 7 Liver	0.0468828	129.13	145.734	144.422	27.5625	181.652	179.973	n.d.	n.d.	0.391799	3.60598	0.497813	9.01275	2.85612	29.6684	66.3616	8.76972	4.58258	15.0908	5.34524	27.2931	4.97689	18.5315	0.0209673	19.8309	13.2327	68.8135	9.6217	14.6582	76.6263	0.810103	44.7367	1.60596	1.52218	22.5917	15.88	3.5112	n.d.	88.8169	84.7363	8.74808	20.3847	37.5247	5.72677	0.0777822	0.30677	37.9623	4.45963	1.50615
Male Prometryn 8 Liver	1.89705	58.0374	89.1904	414.778	17.2798	95.1214	91.6697	n.d.	n.d.	1.78178	8.47401	1.37184	19.6093	6.93005	33.6228	17.9601	5.46345	3.13098	12.7416	5.56708	28.8026	3.9742	34.429	0.887482	16.4582	n.d.	57.6814	7.0134	11.9076	37.4057	0.73815	38.5313	1.64713	1.52304	12.6211	8.0416	1.2764	n.d.	23.0985	21.6039	17.5008	18.6814	80.582	11.7721	0.398907	0.0846834	29.6614	4.72874	0.265561
Male Prometryn 9 Liver	2.39366	87.9132	107.747	98.3739	n.d.	174.661	156.271	n.d.	n.d.	0.817766	4.42042	0.470877	10.4419	2.61834	27.6637	42.0757	5.65985	3.58616	11.6428	7.91254	n.d.	5.4559	59.8584	1.25208	51.5979	n.d.	48.7779	7.3701	30.5182	65.6449	0.669299	n.d.	1.01252	1.094	18.6799	17.881	5.69003	n.d.	104.549	97.2618	9.50395	17.0484	43.2675	6.85725	n.d.	0.908041	54.0332	5.65419	0.339688
Male Prometryn 10 Liver	n.d.	138.185	154.927	114.556	14.6959	185.326	186.872	n.d.	n.d.	0.658712	5.21188	0.714813	12.2619	4.16049	19.6195	46.2099	7.13611	4.73154	12.7241	6.10232	n.d.	3.6582	40.3977	0.995951	30.9881	9.216	65.09	10.8627	10.642	64.2854	0.739694	24.8825	2.22669	2.00929	18.6928	38.1976	5.58511	n.d.	95.8071	94.5028	9.01096	15.6795	44.6881	6.3964	0.121833	0.551587	38.5095	3.45764	0.449426
Male Prometryn 11 Liver	2.47649	65.2278	54.0199	93.9582	28.6325	70.0351	75.0022	n.d.	7.4942	0.155133	1.95625	0.179528	4.1758	1.15157	39.0103	28.5546	11.4338	2.08181	14.5283	3.99671	23.5227	2.3197	14.7806	2.3768	41.9216	18.125	21.3203	3.74438	15.504	26.6814	0.228539	47.6311	0.379265	0.704866	6.04029	5.7157	n.d.	n.d.	37.7602	36.9972	4.63626	10.0461	24.482	0.595959	0.115784	n.d.	24.2864	1.95561	n.d.
[truncated: 24 more columns]

## Sheet: Plasma
Sample ID	Sample Type	12(13)-EpODE	13-oxo-ODE	9-HOTrE	13-HOTrE	15(16)-EpODE	9(10)-EpODE	13-HODE	9-HODE	12(13)-EpOME	9(10)-EpOME	EKODE	12,13-DiHODE	15,16-DiHODE	9,10-DiHODE	12,13-DiHOME	9,10-DiHOME	11-HEPE	12-HEPE	14(15)-EpETE	15-HEPE	11(12)-EpETE	15-oxo-ETE	17(18)-EpETE	5-HEPE	8(9)-EpETE	8-HEPE	9-HEPE	11(12)-EpETrE	11-HETE	12-HETE	14(15)-EpETrE	15-HETE	5-HETE	8(9)-EpETrE	8-HETE	9-HETE	15(S)-HETrE	15-oxoEDE	5-HETrE	9,10,13-TriHOME	9,12,13-TriHOME	LTB5	11,12-DiHETE	14,15-DiHETE	17,18-DiHETE	5,15-DiHETE	5,6-DiHETE	6-trans-LTB4
M♂2 CTRL	Male Control 2 Plasma	112.08	1824.9	1017.28	4502.63	2136.75	1022.1	2781.15	1422.28	606.058	545.194	14334.8	3.89347	12.7738	7.42763	37.8286	29.6685	184.933	1397.25	44.3416	57.3454	63.6391	95.0483	65.4218	35.8644	43.9464	28.0659	141.328	189.549	317.199	875.044	129.041	292.459	10.8993	469.011	21.2016	12.7532	64.5382	218.587	32.0297	3497.54	2850.21	3.12039	2.00972	4.07857	6.24838	20.319	1.04635	6.85683
M♂3 CTRL	Male Control 3 Plasma	54.225	1233.09	504.941	2434.14	1506.35	486.945	1592.2	808.193	439.745	419.477	45624.1	2.3583	12.399	6.24195	34.0798	29.7675	96.4962	1397.77	26.3878	35.551	24.4191	60.1702	68.6215	30.7195	105.346	11.4594	182.572	103.212	368.714	1073.44	68.1309	188.116	8.20069	255.586	14.0793	8.58082	44.8557	152.415	24.2806	1351.4	1008.04	2.80293	1.88992	3.73048	6.0417	17.0513	1.54766	10.8232
M♂4 CTRL	Male Control 4 Plasma	301.408	1006.23	937.443	2400.84	6625.42	2317.94	1798.88	1033.58	1766.73	1714.4	37318.5	6.29448	22.2271	8.27365	73.6774	40.126	160.909	1349.91	124.958	23.7907	115.997	104.918	217.077	42.2229	223.843	28.769	234.905	500.109	907.315	1378.54	481.317	337.416	18.2159	939.275	21.5789	17.2909	61.4378	97.7449	55.5959	1503.43	1171.86	4.57837	4.26634	10.2062	17.3703	n.d.	2.75598	26.7344
M♂5 CTRL	Male Control 5 Plasma	187.182	4017.25	4552.74	11070.2	7878.79	1462.28	6370.36	3817.68	1290.89	1398.19	38567.8	26.5907	94.8948	29.1134	195.199	104.953	421.902	3646.26	72.7676	127.74	92.3211	450.666	162.862	170.032	157.215	42.9984	364.655	197.949	1704.1	3070.38	409.029	1161.58	67.9999	233.725	90.5708	121.694	344.938	1064.68	295.334	6072.96	4701.61	5.03339	10.5097	28.6101	64.2281	40.3166	4.51352	36.7363
M♂6 CTRL	Male Control 6 Plasma	44.6034	2386.25	1330.89	4935.8	2214.02	424.074	3978.7	2013.19	519.168	597.059	36644.8	16.6086	23.0766	13.7084	107.544	63.8115	302.122	7537.98	34.0184	87.555	28.37	284.849	86.651	96.0537	89.5135	39.9971	432.583	355.751	1059.12	4711.01	254.982	963.337	58.7531	249.021	62.4921	69.6369	418.283	558.872	289.057	2525.44	1917.85	13.4158	7.98467	16.4148	13.6484	19.5984	3.45514	52.4306
M♂7 CTRL	Male Control 7 Plasma	59.3376	9936.89	4198.28	13007.5	1225.69	399.832	7525.7	5871.59	591.173	596.69	20001.6	7.89602	8.19865	4.97008	55.1146	43.2954	131.023	810.433	19.1475	107.04	18.8867	474.974	22.3501	143.372	25.0458	27.8447	228.19	101.357	1828.71	735.525	89.5049	999.984	76.7628	63.2535	91.8499	164.021	368.115	804.796	475.593	4008.68	4660.06	15.2946	2.62892	3.09435	2.63912	36.5051	10.7215	13.6034
M♂8 CTRL	Male Control 8 Plasma	94.9865	5056.93	3686.32	8732.02	1827.62	857.256	5093.19	3683.85	802.1	736.11	13583	8.55327	14.3719	6.49492	72.4134	41.347	310.287	1671.7	46.2441	78.7944	51.1215	305.044	52.3263	157.642	87.805	64.9041	481.107	198.55	990.275	1354.3	152.285	680.67	64.2294	108.4	59.1148	71.977	200.365	456.484	156.138	5458.03	4533.59	5.30252	3.96131	5.75133	7.50572	23.3806	8.21935	14.1149
M♂9 CTRL	Male Control 9 Plasma	110.871	1612	1189.21	2661.22	2008.81	1164.08	1749.38	1340.29	1336.78	1128.45	11782.3	4.679	18.6316	8.38518	47.3725	38.5926	205.509	5266.97	48.5271	25.42	40.7513	119.603	66.2704	50.5325	90.3273	56.027	351.251	145.481	454.653	2848.27	261.148	336.263	31.2794	117.97	32.0937	21.8046	108.403	185.391	97.0252	1446.51	1026.15	6.50275	2.97703	4.96885	10.6867	n.d.	2.78752	21.6538
M♂1 185mg/kg PRO	Male Prometryn 1 Plasma	8.81318	944.595	701.946	3990.84	188.592	93.9632	2441.76	930.937	176.517	160.455	1841.74	1.17699	8.50402	6.83026	22.4069	29.8729	114.008	1028.17	3.9408	27.1405	4.56765	47.8021	6.67182	35.4516	14.0695	13.8431	131.677	24.617	206.614	882.6	20.5607	169.368	11.9203	8.15046	13.1966	8.25075	50.8312	192.36	47.1746	832.1	994.636	1.34701	1.00449	1.55109	2.31227	n.d.	0.708312	3.87794
M♂2 185mg/kg PRO	Male Prometryn 2 Plasma	111.581	2038.64	1393.55	4042.11	1616.61	941.933	3069.62	2014.82	1305.22	1102.4	14259.5	3.06685	13.939	2.5157	31.3092	12.7803	224.519	755.608	48.6457	30.815	62.125	174.271	62.8174	73.1344	93.7484	37.8096	352.117	93.7223	712.022	938.93	267.285	508.514	35.3025	90.8492	49.7169	42.2759	116.418	202.899	121.3	1777.7	1982.29	3.46181	2.47939	4.32513	10.6019	n.d.	1.77737	16.6121
M♂3 185mg/kg PRO	Male Prometryn 3 Plasma	8.71746	1095.21	1349.99	4396.23	463.785	105.253	2673.23	1245.07	175.83	151.597	4701.87	3.70489	27.4572	16.9576	62.6644	71.4376	109.758	2076.9	3.54848	30.8721	7.88524	78.3356	19.1286	86.0332	19.3596	12.9646	102.869	27.1922	449.253	1598.88	26.6724	306.13	35.2669	15.4336	26.6876	16.2809	57.8646	153.932	86.9841	2181.58	2023.4	3.36154	2.20601	4.89936	7.45014	n.d.	2.68932	11.3548
M♂4 185mg/kg PRO	Male Prometryn 4 Plasma	74.6782	2080.55	1839.38	4612.41	1198.27	694.471	2544	1714.65	1060.49	1002.87	9379.36	2.25515	6.61569	2.19243	23.365	17.1727	259.603	1343.13	49.6389	29.6035	45.4174	213.968	58.3587	75.5558	86.647	85.1156	548.36	139.961	967.781	1546.16	361.008	510.249	60.2314	100.535	43.3925	52.5246	86.542	189.578	169.297	2111.22	1541.93	21.2536	4.69491	2.20474	2.81327	36.0584	6.80253	64.2993
M♂5 185mg/kg PRO	Male Prometryn 5 Plasma	14.2103	1563.82	1415.2	4876.6	380.796	143.318	2684.98	1393	290.31	281.368	7420.7	3.75941	12.8045	7.30547	38.3325	34.105	83.2787	2177.67	4.71986	35.5879	5.19495	115.388	6.47808	52.0963	11.3433	14.512	191.247	42.9326	426.064	1649.15	41.3835	322.259	31.8651	13.198	25.4109	18.7193	87.2537	172.188	108.436	1232.02	1118.26	9.35328	4.32469	3.43738	4.44524	13.5676	3.32623	30.5423
M♂6 185mg/kg PRO	Male Prometryn 6 Plasma	28.409	2793.12	3736.99	9696.66	660.69	231.563	3601.49	2590.83	450.228	526.887	4569.85	8.45486	11.698	4.76665	53.8211	32.8599	113.009	832.914	12.2818	43.7594	11.7759	180.513	15.4232	108.328	24.1729	30.7445	209.528	71.1591	985.33	755.801	83.0391	462.35	62.7041	33.956	51.6836	51.3115	96.8168	230.737	239.453	1734.73	1723.77	21.2635	7.44976	5.59168	5.21297	24.7385	4.71193	67.6548
M♂7 185mg/kg PRO	Male Prometryn 7 Plasma	64.7445	4977.04	2946.21	8623.51	1496.37	593.639	6491.38	3293.97	2159.25	2639.65	23982.4	21.5659	100.056	66.4846	253.599	284.705	975.889	9791.83	34.0733	84.0518	38.1148	414.865	74.1149	284.802	77.9156	192.399	1385.23	488.725	3094.69	9924.33	465.137	1651.24	182.087	120.253	123.874	79.2688	201.058	436.564	319.149	2597.23	3117.84	8.79843	13.6754	33.2625	54.0419	n.d.	9.36823	41.7884
M♂8 185mg/kg PRO	Male Prometryn 8 Plasma	170.889	8235.84	4383.93	12965.7	5462.81	1062.27	6720.43	4621.76	2839.26	2700.86	45257.8	22.8941	32.0811	24.4066	176.025	101.278	133.924	800.969	23.9325	54.575	25.9959	220.108	52.1481	130.26	49.8781	28.7576	178.01	109.227	993.585	924.629	129.662	545.152	72.7316	158.163	41.723	44.4242	174.436	428.848	465.125	1873.39	2385.21	9.69152	5.92915	13.5193	20.2245	22.3883	9.52011	25.0009
M♂9 185mg/kg PRO	Male Prometryn 9 Plasma	24.0533	3308.65	1832.12	6329.57	528.268	207.532	3577.61	1550.6	366.935	480.66	5766.08	8.52143	15.033	7.82744	62.2965	37.3039	197.817	1204.16	9.35997	38.9713	8.23511	184.909	12.4324	95.8437	13.613	35.1804	218.886	148.455	901.646	1901.59	78.6014	505.542	73.4333	68.7725	40.2505	47.5387	102.61	195.022	170.812	1589.7	1404.14	8.15355	6.93074	6.31269	10.598	20.5223	13.2549	46.1402
M♂10 185mg/kg PRO	Male Prometryn 10 Plasma	8.38395	464.892	526.874	2748.37	261.297	70.8864	1156.55	326.878	124.743	163.567	1026.9	4.33254	11.2237	6.10185	37.907	22.3275	72.7863	635.649	2.91183	19.1417	2.91567	34.4585	5.65126	30.7687	4.84603	8.72986	93.0032	27.8552	152.959	596.389	23.0803	106.216	15.1968	10.3785	9.62622	5.09895	28.5948	83.8705	22.6313	209.086	246.493	1.26863	1.81599	5.80366	7.65004	n.d.	1.48083	5.83064
M♂11 185mg/kg PRO	Male Prometryn 11 Plasma	8.75859	2364.65	1007.09	3977.14	243.55	68.1116	2446.14	1211.94	232.24	426.944	6826.42	5.7271	14.8587	8.24122	51.3046	39.5926	86.3399	1225.56	3.81945	39.1182	2.59858	175.554	3.2983	61.0389	6.1225	14.3687	93.5457	87.2046	830.817	1443.16	54.8868	439.658	58.935	28.2421	31.0583	35.6915	89.9021	204.691	139.644	1126.31	848.789	9.20746	5.4406	5.20773	6.98204	17.3671	7.29304	35.0891
[truncated: 28 more columns]
