# Supplementary material for: Triazine herbicide prometryn alters epoxide hydrolase activity and increases cytochrome P450 metabolites in murine livers via lipidomic profiling
Source: Sci Rep. 2024 Aug 19;14:19135. doi: 10.1038/s41598-024-69557-3 (PMC11333623; doi:10.1038/s41598-024-69557-3)
Supplement: Supplementary file 6 — Supplementary Table 6. [file 41598_2024_69557_MOESM6_ESM.xlsx]

## Sheet: Report
	RSD
12(13)-EpODE	0.0799244
13-oxo-ODE	0.103072
9-HOTrE	0.0180279
9-oxo-ODE	0.175142
13-HOTrE	0.183012
15(16)-EpODE	0.047934
9(10)-EpODE	0.110273
13-HODE	0.00528152
9-HODE	0.00486837
12(13)-EpOME	0.0545686
9(10)-EpOME	0.187625
12,13-DiHODE	0.0717224
15,16-DiHODE	0.00787273
9,10-DiHODE	0.0040388
12,13-DiHOME	0.0119312
9,10-DiHOME	0.0707601
15-deoxy-PGJ2	0.0307424
11-HEPE	0.0801577
12-HEPE	0.00848551
14(15)-EpETE	0.00301135
15-HEPE	0.0183473
11(12)-EpETE	0.0536794
15-oxo-ETE	0.0172008
17(18)-EpETE	0.297064
5-HEPE	0.00345861
8(9)-EpETE	0.152749
8-HEPE	0.0978772
9-HEPE	0.0858691
11(12)-EpETrE	0.00696971
11-HETE	0.0109564
12-HETE	0.0430705
14,15-EET	0.0425153
15-HETE	0.0228899
5(6)-EpETrE	0.0908063
5-HETE	0.0105263
8(9)-EpETrE 2	0.0538893
8-HETE	0.00218273
9-HETE	0.0115543
15(S)-HETrE	0.0685427
9,10,13-TriHOME	0.0144294
9,12,13-TriHOME	0.0399233
11,12-DiHETE	0.0121934
14,15-DiHETE	0.00856871
17,18-DiHETE	0.0282065
5,15-DiHETE	0.00532531
5,6-DiHETE	0.00475141
8,9-DiHETE	0.0432466
LTB4	0.00676057
11,12-DiHETrE	0.026815
14,15-DiHETrE	0.035422
5,6-DiHETrE	0.0103017
8,9-DiHETrE	0.0402869
10(11)-EpDPE	0.0196113
13(14)-EpDPE	0.0262836
16(17)-EpDPE	0.0496394
17-HDoHE	0.0812581
19(20)-EpDPE	0.0727098
7(8)-EpDPE	0.0775031
20-OH-LTB4	0.0538079
LXA4	0.0793183
PGD2	0.0291461
PGE2	0.03852
10,11-DiHDPE	0.0236037
13,14-DiHDPE	0.0154032
16,17-DiHDPE	0.0138084
19,20-DiHDPE	0.00491499
4,5-DiHDPE	0.0206097
7,8-DiHDPE	0.0252127

## Sheet: Reproducibility data
	Sample1	Sample2	Sample3		Mean	SD	RSD
12(13)-EpODE	3.75535	3.20093	3.45804		3.47144	0.277453	0.0799244
13-oxo-ODE	2.51329	2.36131	2.87957		2.58472	0.266413	0.103072
9-HOTrE	3.22927	3.11549	3.18359		3.17612	0.0572587	0.0180279
9-oxo-ODE	12.2113	11.5656	15.8569		13.2113	2.31384	0.175142
13-HOTrE	1.65559	1.32368	1.92019		1.63316	0.298887	0.183012
15(16)-EpODE	11.6063	10.5442	11.1118		11.0875	0.531467	0.047934
9(10)-EpODE	3.67309	3.1135	3.86794		3.55151	0.391635	0.110273
13-HODE	31.769	31.5643	31.4384		31.5906	0.166846	0.00528152
9-HODE	20.0248	19.8344	19.8977		19.919	0.096973	0.00486837
12(13)-EpOME	17.6585	16.0657	17.7125		17.1456	0.935609	0.0545686
9(10)-EpOME	7.02778	4.97909	7.06107		6.35598	1.19254	0.187625
12,13-DiHODE	14.3527	13.3813	12.4322		13.3888	0.960274	0.0717224
15,16-DiHODE	14.0285	14.1826	14.245		14.152	0.111415	0.00787273
9,10-DiHODE	10.1666	10.0957	10.096		10.1194	0.0408704	0.0040388
12,13-DiHOME	18.3454	18.1682	17.9147		18.1428	0.216465	0.0119312
9,10-DiHOME	5.0947	5.02036	4.46536		4.86014	0.343904	0.0707601
15-deoxy-PGJ2	12.3365	12.5715	11.8345		12.2475	0.376517	0.0307424
11-HEPE	13.2836	11.3284	12.6272		12.4131	0.995003	0.0801577
12-HEPE	14.1357	14.1666	13.9459		14.0827	0.119499	0.00848551
14(15)-EpETE	1.09773	1.09214	1.09192		1.09393	0.0032942	0.00301135
15-HEPE	12.2753	12.0396	11.8335		12.0495	0.221075	0.0183473
11(12)-EpETE	2.81744	2.63009	2.92631		2.79128	0.149834	0.0536794
15-oxo-ETE	3.06107	3.03113	3.13398		3.0754	0.0528992	0.0172008
17(18)-EpETE	4.92925	3.04354	3.03803		3.67027	1.09031	0.297064
5-HEPE	14.4309	14.3321	14.3917		14.3849	0.0497518	0.00345861
8(9)-EpETE	2.39598	2.30674	3.02881		2.57718	0.39366	0.152749
8-HEPE	17.4572	14.3841	15.5987		15.8134	1.54777	0.0978772
9-HEPE	15.8317	14.8987	17.622		16.1175	1.38399	0.0858691
11(12)-EpETrE	10.1823	10.0586	10.1795		10.1401	0.0706738	0.00696971
11-HETE	29.1333	28.5277	28.6779		28.7797	0.315323	0.0109564
12-HETE	34.652	32.3085	32.0849		33.0151	1.42198	0.0430705
14,15-EET	10.0331	9.23948	9.83113		9.70124	0.412451	0.0425153
15-HETE	30.1713	29.3095	28.843		29.4413	0.673906	0.0228899
5(6)-EpETrE	154.26	130.07	151.255		145.195	13.1846	0.0908063
5-HETE	28.227	27.6693	27.7888		27.895	0.293632	0.0105263
8(9)-EpETrE 2	3.9698	3.57094	3.84956		3.79676	0.204605	0.0538893
8-HETE	24.8876	24.8542	24.7815		24.8411	0.0542213	0.00218273
9-HETE	25.8712	25.6409	26.2348		25.9157	0.299437	0.0115543
15(S)-HETrE	6.82923	6.13066	6.0339		6.33126	0.433962	0.0685427
9,10,13-TriHOME	7.80003	7.59147	7.76347		7.71832	0.111371	0.0144294
9,12,13-TriHOME	23.5761	25.5296	24.4435		24.5164	0.978777	0.0399233
11,12-DiHETE	3.21043	3.22064	3.14868		3.19325	0.0389366	0.0121934
14,15-DiHETE	3.66638	3.71647	3.65824		3.68036	0.0315359	0.00856871
17,18-DiHETE	6.23842	6.53445	6.21359		6.32882	0.178514	0.0282065
5,15-DiHETE	2.95493	2.9694	2.98653		2.97029	0.0158177	0.00532531
5,6-DiHETE	2.78396	2.80291	2.77741		2.78809	0.0132474	0.00475141
8,9-DiHETE	2.84975	3.03489	3.09919		2.99461	0.129507	0.0432466
LTB4	5.2316	5.29333	5.29335		5.27276	0.0356469	0.00676057
11,12-DiHETrE	7.80018	7.67815	7.40109		7.62647	0.204504	0.026815
14,15-DiHETrE	10.5429	10.2442	9.82348		10.2035	0.361429	0.035422
5,6-DiHETrE	5.7551	5.66904	5.64316		5.6891	0.0586074	0.0103017
8,9-DiHETrE	6.98851	6.57144	7.09681		6.88559	0.277399	0.0402869
10(11)-EpDPE	4.74071	4.66625	4.85148		4.75281	0.0932087	0.0196113
13(14)-EpDPE	4.10162	3.91539	4.09671		4.03791	0.106131	0.0262836
16(17)-EpDPE	4.10524	3.75823	4.09659		3.98668	0.197897	0.0496394
17-HDoHE	23.4933	21.263	20.0313		21.5958	1.75484	0.0812581
19(20)-EpDPE	8.6129	7.51178	8.45663		8.19377	0.595767	0.0727098
7(8)-EpDPE	27.582	26.8385	23.7712		26.0639	2.02004	0.0775031
20-OH-LTB4	6.17204	6.51102	5.84638		6.17648	0.332343	0.0538079
LXA4	1.91147	1.79141	2.09579		1.93289	0.153314	0.0793183
PGD2	7.89507	7.47719	7.8328		7.73502	0.225445	0.0291461
PGE2	8.40496	7.98789	7.79771		8.06352	0.310607	0.03852
10,11-DiHDPE	3.92113	3.98166	3.80076		3.90118	0.0920825	0.0236037
13,14-DiHDPE	4.14661	4.10786	4.02333		4.0926	0.063039	0.0154032
16,17-DiHDPE	7.01049	7.19276	7.16569		7.12298	0.0983569	0.0138084
19,20-DiHDPE	18.6938	18.5612	18.7374		18.6641	0.0917341	0.00491499
4,5-DiHDPE	9.27352	9.60444	9.26574		9.38123	0.193345	0.0206097
7,8-DiHDPE	11.1451	10.597	10.8694		10.8705	0.274075	0.0252127
